# Supplementary material for: Pipeline Terracotta Microbial Fuel Cell: Organic Content Biosensor and Energy Harvesting Device Integrated in Wastewater Pipeline
Source: Biosensors (Basel). 2024 Apr 30;14(5):224. doi: 10.3390/bios14050224 (PMC11117956; doi:10.3390/bios14050224)
Supplement: Supplementary file 1 [file biosensors-14-00224-s001.zip]

Archive with 1 entries (1 files):
- biosensors-2912971-supplementary.pdf
